# Supplementary material for: First-Principle Investigations on the Electronic and Transport Properties of PbBi2Te2X2 (X = S/Se/Te) Monolayers
Source: Nanomaterials (Basel). 2021 Nov 5;11(11):2979. doi: 10.3390/nano11112979 (PMC8624905; doi:10.3390/nano11112979)
Supplement: Supplementary file 1 [file nanomaterials-11-02979-s001.zip]

Archive with 1 entries (1 files):
- nanomaterials-1407143-supplementary.pdf
